# Supplementary material for: Tumor Nonimmune-Microenvironment-Related Gene Expression Signature Predicts Brain Metastasis in Lung Adenocarcinoma Patients after Surgery: A Machine Learning Approach Using Gene Expression Profiling
Source: Cancers (Basel). 2021 Sep 5;13(17):4468. doi: 10.3390/cancers13174468 (PMC8430997; doi:10.3390/cancers13174468)
Supplement: Supplementary file 1 [file cancers-13-04468-s001.zip]

Archive with 2 entries (2 files):
- cancers-1302790-supplementary.pdf
- Supplementary Figure 2.pdf
